# Supplementary material for: Water quality index prediction via a robust machine learning model using oxygen-related indices for river water quality monitoring
Source: Sci Rep. 2026 Jan 24;16:6102. doi: 10.1038/s41598-026-36156-3 (PMC12902110; doi:10.1038/s41598-026-36156-3)
Supplement: Supplementary file 2 — Supplementary Material 2 [file 41598_2026_36156_MOESM2_ESM.txt]

# --- Step 1: Install necessary libraries ---
!pip install dash pandas scikit-learn numpy plotly

# --- Step 2: Import necessary libraries ---
import dash
from dash import dcc, html
from dash.dependencies import Input, Output
import plotly.graph_objects as go
import numpy as np
import pandas as pd
from sklearn.preprocessing import StandardScaler
from sklearn.svm import SVR
from sklearn.pipeline import Pipeline

print("All libraries are ready.")

# --- Step 3: Simulate and Train the Super Model ---
def simulate_data(n_samples=500):
    do = np.random.uniform(4.0, 12.0, n_samples); temp = np.random.uniform(5.0, 30.0, n_samples)
    bod = np.random.uniform(1.0, 60.0, n_samples); cod = bod * np.random.uniform(1.5, 2.5, n_samples)
    wqi_target = 10 + (do * 1.5) - (np.log1p(bod) * 0.5) - ((temp - 20)**2 * 0.02) + np.random.normal(0, 0.5, n_samples)
    df = pd.DataFrame({'DO': do, 'Temp': temp, 'BOD': bod, 'COD': cod, 'WQI_Target': wqi_target})
    return df

df_combined = pd.concat([simulate_data(200), simulate_data(200), simulate_data(200)], ignore_index=True)
features_for_model = ['DO', 'Temp', 'BOD', 'COD']
target = 'WQI_Target'
X = df_combined[features_for_model]; y = df_combined[target]
super_model = Pipeline([('scaler', StandardScaler()), ('svr', SVR(kernel='rbf', C=100, gamma='auto'))])
print("\nTraining the Super Model..."); super_model.fit(X, y); print("Model training complete.")
average_values = X.mean()

# --- Step 4: Define WQI Status Function ---
def get_wqi_status(wqi_value):
    if wqi_value >= 22: return "Excellent", "#0d6efd"
    elif wqi_value >= 18: return "Good", "#198754"
    elif wqi_value >= 14: return "Moderate", "#ffc107"
    else: return "Poor", "#dc3545"

# --- Step 5: Build the Advanced Dash Application ---
app = dash.Dash(__name__)

def create_input_block(name, label, min_val, max_val, step, value, marks):
    return html.Div([dcc.Checklist(id=f'{name}-switch', options=[{'label': f' Use {label}', 'value': 'ON'}], value=['ON']),
                     dcc.Slider(id=f'{name}-slider', min=min_val, max=max_val, step=step, value=value, marks=marks)],
                    style={'paddingTop': '15px'})

app.layout = html.Div(style={'fontFamily': 'Helvetica, Arial, sans-serif', 'maxWidth': '1000px', 'margin': 'auto'}, children=[
    html.H1("Advanced WQI Prediction Dashboard", style={'textAlign': 'center', 'padding': '20px'}),
    html.Div(className='main-container', style={'display': 'flex', 'flexDirection': 'row', 'border': '1px solid #ddd', 'borderRadius': '10px', 'padding': '20px'}, children=[
        html.Div(className='left-panel', style={'flex': '1', 'padding': '10px'}, children=[
            html.H3("Optional Inputs", style={'textAlign': 'center'}), html.Hr(),
            create_input_block('cod', 'COD (mg/l)', 0, 300, 10, 40, {i: str(i) for i in range(0, 301, 100)}),
        ]),
        html.Div(className='center-panel', style={'flex': '2', 'padding': '20px', 'textAlign': 'center'}, children=[
            dcc.Graph(id='wqi-gauge'),
            html.H2("Current Status:", style={'marginTop': '-50px'}),
            html.Div(id='wqi-status-text', style={'fontSize': '32px', 'fontWeight': 'bold'})
        ]),
        html.Div(className='right-panel', style={'flex': '1', 'padding': '10px'}, children=[
            html.H3("Essential Inputs", style={'textAlign': 'center'}), html.Hr(),
            create_input_block('do', 'DO (mg/l)', 4, 12, 0.5, 8.0, {i: str(i) for i in range(4, 13)}),
            create_input_block('temp', 'Temp (°C)', 5, 30, 1, 18, {i: str(i) for i in range(5, 31, 5)}),
            create_input_block('bod', 'BOD (mg/l)', 0, 60, 2, 15, {i: str(i) for i in range(0, 61, 20)}),
        ]),
    ])
])

# --- Step 6: Define the Interactive Callback (FINAL, STABLE GAUGE LOGIC) ---
@app.callback(
    [Output('wqi-gauge', 'figure'), Output('wqi-status-text', 'children')],
    [Input(f'{name}-slider', 'value') for name in ['do', 'temp', 'bod', 'cod']] +
    [Input(f'{name}-switch', 'value') for name in ['do', 'temp', 'bod', 'cod']]
)
def update_dashboard(do_val, temp_val, bod_val, cod_val, do_on, temp_on, bod_on, cod_on):
    
    input_values = {
        'DO': do_val if do_on else average_values['DO'],
        'Temp': temp_val if temp_on else average_values['Temp'],
        'BOD': bod_val if bod_on else average_values['BOD'],
        'COD': cod_val if cod_on else average_values['COD'],
    }
    
    input_data = pd.DataFrame([input_values]); predicted_wqi = super_model.predict(input_data)[0]
    status_text, status_color = get_wqi_status(predicted_wqi)
    
    # --- FINAL GAUGE LOGIC: Manual build with Pie and Shape ---
    fig = go.Figure()

    # 1. Add the STATIC background arc using a Pie chart
    fig.add_trace(go.Pie(
        values=[25, 25, 25, 25, 100], # Four colored parts, one invisible bottom part
        labels=['Poor', 'Moderate', 'Good', 'Excellent', ''], # Labels added here
        marker_colors=['#dc3545', '#ffc107', '#198754', '#0d6efd', 'rgba(0,0,0,0)'],
        hole=0.6,
        rotation=90,
        direction='clockwise',
        textinfo='label', # Display the labels on the chart
        textfont={'size': 16, 'color': 'black'},
        hoverinfo='none',
        sort=False,
        showlegend=False,
    ))

    # 2. Add the large WQI number in the center
    fig.add_annotation(
        text=f"<b>{predicted_wqi:.2f}</b>",
        x=0.5, y=0.55, font=dict(size=50), showarrow=False
    )
    
    # 3. Add a title below the number
    fig.add_annotation(
        text="Predicted WQI",
        x=0.5, y=0.4, font=dict(size=20), showarrow=False
    )

    # 4. Calculate and draw the MOVING needle
    min_val, max_val = 8, 28
    # Ensure value is within range for stable calculation
    value_clipped = np.clip(predicted_wqi, min_val, max_val)
    angle = 180 - (value_clipped - min_val) / (max_val - min_val) * 180
    
    needle_x = 0.5 + 0.35 * np.cos(np.radians(angle))
    needle_y = 0.5 + 0.35 * np.sin(np.radians(angle))
    
    fig.add_shape(
        type="line", x0=0.5, y0=0.5, x1=needle_x, y1=needle_y,
        line=dict(color="black", width=8)
    )
    
    # Add a small circle at the base of the needle
    fig.add_shape(type="circle", x0=0.47, y0=0.47, x1=0.53, y1=0.53, fillcolor="black", line_color="black")

    fig.update_layout(height=450, margin=dict(l=10, r=10, t=10, b=10))
    # --- END OF FINAL GAUGE LOGIC ---

    status_component = html.Span(status_text, style={'color': status_color})
    
    return fig, status_component

# Callbacks to enable/disable sliders
for name in ['do', 'temp', 'bod', 'cod']:
    @app.callback(Output(f'{name}-slider', 'disabled'), Input(f'{name}-switch', 'value'))
    def toggle_slider(switch_value):
        return not switch_value

# --- Step 7: Run the Application ---
app.run(jupyter_mode="inline", height=650)
